# Supplementary material for: OCCS Classification and Treatment Algorithm for Comminuted Mandibular Fractures Based on 109 Patients and 11 Years Experiences: A Retrospective Study
Source: J Clin Med. 2022 Oct 26;11(21):6301. doi: 10.3390/jcm11216301 (PMC9657356; doi:10.3390/jcm11216301)
Supplement: Supplementary file 1 [file jcm-11-06301-s001.zip]

Archive with 1 entries (1 files):
- jcm-1965965-supplementary.pdf
